# Supplementary material for: Phage vB_AbaM_MU1 for biocontrol of carbapenem-resistant Acinetobacter baumannii (CRAB) isolated from wound infection
Source: Virol J. 2026 Feb 6;23:49. doi: 10.1186/s12985-026-03066-9 (PMC12930573; doi:10.1186/s12985-026-03066-9)
Supplement: Supplementary file 3 — Supplementary Material 3 [file 12985_2026_3066_MOESM3_ESM.xls]

## Sheet: Sheet1
Table S3: Phage vB_AbaM_MU1 genome annotation.
ORF#	strand	CDS position	Best Annotated Proteins
ORF1	+	1..2208	hypothetical protein
ORF2	+	2210..2311	hypothetical protein
ORF3	+	2373..3659	hypothetical protein
ORF4	+	3698..4300	DenB DNA endonuclease IV
ORF5	+	4362..4820	Ndd nucleoid disruption protein
ORF6	+	4964..5122	hypothetical protein
ORF7	+	5212..6555	DNA topoisomerase
ORF8	+	6645..7262	MotA activator of middle period transcription
ORF9	+	7274..7549	AsiA anti-sigma 70 protein
ORF10	-	8272..7550	hypothetical protein
ORF11	+	8335..8856	hypothetical protein
ORF12	-	13051..8885	hypothetical protein
ORF13	-	13768..13064	hypothetical protein
ORF14	-	14957..13824	hypothetical protein
ORF15	-	18845..14967	long tail fiber proximal subunit
ORF16	+	19101..20171	Phage ribonuclease H (EC 3.1.26.4)
ORF17	+	20179..20409	hypothetical protein
ORF18	+	20468..20734	DsbA dsDNA binding protein
ORF19	+	20715..21011	gp33 late promoter transcription accessory protein
ORF20	+	21004..21654	Phage DNA helicase loader
ORF21	+	21790..22701	putative single-stranded DNA binding protein
ORF22	+	22810..23319	hypothetical protein
ORF23	+	23366..23713	hypothetical protein
ORF24	+	23710..24066	hypothetical protein
ORF25	+	24066..24344	hypothetical protein
ORF26	+	24354..24899	Frd dihydrofolate reductase
ORF27	+	24889..25134	hypothetical protein
ORF28	+	25180..26130	Thymidylate synthase (EC 2.1.1.45)
ORF29	+	26144..26314	hypothetical protein
ORF30	+	26301..26630	Phage protein (ACLAME 596)
ORF31	+	26627..29038	Ribonucleotide reductase of class Ia (aerobic), alpha subunit (EC 1.17.4.1)
ORF32	+	29099..30250	Ribonucleotide reductase of class Ia (aerobic), beta subunit (EC 1.17.4.1)
ORF33	+	30543..31691	RNA ligase
ORF34	+	31691..31927	hypothetical protein
ORF35	+	31994..32479	Alc inhibitor of host transcription
ORF36	+	32481..32660	hypothetical protein
ORF37	+	32657..32977	hypothetical protein
ORF38	+	32977..33279	hypothetical protein
ORF39	+	33279..34199	PseT polynucleotide 5'-kinase and 3'-phosphatase
ORF40	+	34201..34731	putative ADP-ribose pyrophosphatase protein
ORF41	+	34728..35042	hypothetical protein
ORF42	+	35094..35645	dCMP deaminase (EC 3.5.4.12)
ORF43	+	35642..35983	hypothetical protein
ORF44	+	35986..36312	Phage head assembly chaperone protein (T4-like gp31)
ORF45	+	36394..36636	rIII lysis inhibition accessory protein
ORF46	+	36633..36953	hypothetical protein
ORF47	+	36955..37194	hypothetical protein
ORF48	+	37196..37534	hypothetical protein
ORF49	+	37628..38119	hypothetical protein
ORF50	+	38133..38795	hypothetical protein
ORF51	+	38825..40318	hypothetical protein
ORF52	+	40320..40502	hypothetical protein
ORF53	-	42618..40537	hypothetical protein
ORF54	-	43519..42641	Phage baseplate hub protein (T4-like gp54)
ORF55	-	44607..43516	Phage baseplate tail tube cap (T4-like gp48)
ORF56	-	46323..44617	Phage tail tape measure protein (T4-like gp29)
ORF57	-	46867..46316	Phage baseplate hub subunit
ORF58	-	48452..46869	baseplate hub subunit
ORF59	-	49204..48449	Phage baseplate assembly chaperone (T4-like gp51)
ORF60	+	49270..49914	Phage baseplate assembly chaperone (T4-like gp26)
ORF61	+	49914..50312	Phage baseplate wedge subunit (T4-like gp25)
ORF62	+	50498..50665	hypothetical protein
ORF63	+	50662..50829	hypothetical protein
ORF64	+	50905..51222	hypothetical protein
ORF65	+	51222..51494	hypothetical protein
ORF66	+	51484..51753	hypothetical protein
ORF67	-	53277..51769	UvsW RNA-DNA and DNA-DNA helicase
ORF68	+	53362..54060	Inh inhibitor of gp21 prohead protease
ORF69	+	54064..55149	hypothetical protein
ORF70	-	56479..55208	capsid vertex protein
ORF71	-	58148..56568	major capsid protein
ORF72	-	59002..58175	Phage prohead assembly (scaffolding) protein
ORF73	-	59679..59032	Phage prohead assembly (scaffolding) protein
ORF74	-	60104..59676	prohead core protein
ORF75	-	60319..60104	Phage prohead assembly (scaffolding) protein (T4-like gp67)
ORF76	-	61872..60319	putative portal vertex protein
ORF77	-	62425..61934	tail fibers protein
ORF78	-	64438..62462	Phage tail sheath
ORF79	-	66290..64470	Phage terminase, large subunit (T4-like gp17)
ORF80	-	66714..66292	hypothetical protein
ORF81	-	67196..66711	Phage terminase, small subunit (T4-like gp16)
ORF82	-	68050..67196	hypothetical protein
ORF83	-	68842..68072	Phage neck protein
ORF84	-	69763..68846	Phage neck protein
ORF85	-	71673..69796	hypothetical protein
ORF86	-	73199..71673	hypothetical protein
ORF87	-	73858.. 73199	hypothetical protein
ORF88	-	75675..73858	Phage baseplate wedge subunit and tail pin (T4-like gp10)
ORF89	-	76541..75675	Phage baseplate wedge tail fiber connector (T4-like gp9)
ORF90	-	77605..76601	Phage baseplate wedge subunit (T4-like gp8)
ORF91	-	80690..77598	Phage baseplate wedge initiator (T4-like gp7)
ORF92	-	82636..80687	baseplate wedge subunit
ORF93	-	82921..82646	hypothetical protein
ORF94	-	83354..82923	hypothetical protein
ORF95	-	85175..83388	Phage baseplate hub structural protein / Phage lysozyme R (EC 3.2.1.17)
ORF96	-	85749..85156	Phage baseplate wedge subunit (T4-like gp53)
ORF97	+	85811..86260	head completion protein
ORF98	+	86270..87109	DNA end protector protein
ORF99	+	87363..87932	Phage tail completion protein (T4-like gp3)
ORF100	+	87929..88663	gp1 dNMP kinase
ORF101	+	88650..88892	hypothetical protein
ORF102	+	88892..89350	hypothetical protein
ORF103	+	89425..89640	hypothetical protein
ORF104	+	89681..89929	hypothetical protein
rna.1	+	90095..90166	tRNA-Sup-CTA
ORF105	+	90657..90899	hypothetical protein
rna.2	+	90905..90978	tRNA-Met-CAT
ORF106	+	91001..91237	hypothetical protein
ORF107	+	91311..91877	hypothetical protein
rna.3	+	92275..92348	tRNA-Arg-TCT
rna.4	+	92371..92443	tRNA-Asn-GTT
ORF108	+	92535..92714	hypothetical protein
rna.5	+	92870..92943	tRNA-Pro-TGG
ORF109	+	93062..93355	hypothetical protein
rna.6	+	93359..93430	tRNA-Trp-CCA
ORF110	+	93591..94226	hypothetical protein
ORF111	+	94228..94386	hypothetical protein
ORF112	+	94374..94847	hypothetical protein
ORF113	+	94852..95103	hypothetical protein
ORF114	+	95158..95589	putative truncated Seg-like homing endonuclease
ORF115	+	95728..96249	hypothetical protein
ORF116	+	96355..96876	hypothetical protein
ORF117	+	96876..97202	Vs valyl-tRNA synthetase modifier
ORF118	+	97199..97624	hypothetical protein
ORF119	+	97624..97923	hypothetical protein
ORF120	+	97920..98222	rI lysis inhibition regulator membrane protein
ORF121	+	98257..98523	putative C4-type zinc finger protein
ORF122	+	98528..98986	hypothetical protein
ORF123	+	98988..99227	hypothetical protein
ORF124	+	99327..100358	hypothetical protein
ORF125	+	100360..100581	hypothetical protein
ORF126	+	100571..100855	hypothetical protein
ORF127	+	100957..101964	Thioredoxin, phage-associated
ORF128	+	102018..102344	hypothetical protein
ORF129	+	102371..102910	hypothetical protein
ORF130	+	102910..103218	hypothetical protein
ORF131	+	103254..103955	hypothetical protein
ORF132	+	103955..104578	hypothetical protein
ORF133	+	104560..105144	hypothetical protein
ORF134	+	105210..106217	hypothetical protein
ORF135	+	106298..106576	NrdC thioredoxin
ORF136	+	106616..106927	hypothetical protein
ORF137	+	106929..107228	hypothetical protein
ORF138	+	107206..107481	hypothetical protein
ORF139	+	107515..107997	gp49 recombinase endonuclease VII
ORF140	+	107994..108248	hypothetical protein
ORF141	+	108238..108519	hypothetical protein
ORF142	+	108595..108966	hypothetical protein
ORF143	+	109021..109563	gp55 sigma factor
ORF144	+	109547..109696	hypothetical protein
ORF145	+	109701..110048	hypothetical protein
ORF146	+	110132..111145	Phage recombination-related endonuclease Gp47
ORF147	+	111155..111745	putative serine/threonine protein phosphatase
ORF148	+	111742..113424	Phage recombination-related endonuclease Gp46
ORF149	+	113424..113624	hypothetical protein
ORF150	+	113634..113870	hypothetical protein
ORF151	+	113907..114281	RpbA RNA polymerase binding protein
ORF152	+	114319..115008	DNA polymerase sliding clamp, phage-associated #Gp45
ORF153	+	115057..116040	Replication factor C small subunit / Phage DNA polymerase clamp loader subunit
ORF154	+	116100..116669	Phage DNA polymerase clamp loader subunit Gp62
ORF155	+	116666..117049	Phage endoribonulcease translational repressor of early genes, regA
ORF156	+	117051..117284	hypothetical protein
ORF157	+	117358..118866	gp43A split DNA polymerase
ORF158	+	118927..119217	hypothetical protein
ORF159	+	119327..119551	hypothetical protein
ORF160	+	119721..120035	hypothetical protein
ORF161	+	120032..120349	hypothetical protein
ORF162	+	120346..120543	hypothetical protein
ORF163	+	120643..121815	DNA polymerase (EC 2.7.7.7), phage-associated
ORF164	+	121847..122056	hypothetical protein
ORF165	+	122053..122352	hypothetical protein
ORF166	+	122445..122753	hypothetical protein
ORF167	+	122750..123043	hypothetical protein
ORF168	+	123043..123396	hypothetical protein
ORF169	+	123398..123850	hypothetical protein
ORF170	+	123850..124170	hypothetical protein
ORF171	+	124163..124483	hypothetical protein
ORF172	+	124527..125159	D-arabinose-5-phosphate isomerase (EC 5.3.1.13)
ORF173	+	125219..126892	Capsular polysaccharide biosynthesis protein
ORF174	+	126889..127269	hypothetical protein
ORF175	+	127269..127973	hypothetical protein
ORF176	+	127979..128923	hypothetical protein
ORF177	+	128911..129453	hypothetical protein
ORF178	+	129455..130576	hypothetical protein
ORF179	+	130636..131754	hypothetical protein
ORF180	+	131757..132068	Phage head assembly chaperone protein (T4-like gp40)
ORF181	+	132129..133625	DNA helicase
ORF182	+	133682..133864	hypothetical protein
ORF183	+	133877..134068	hypothetical protein
ORF184	+	134070..134384	hypothetical protein
ORF185	+	134445..134621	hypothetical protein
ORF186	+	134618..135601	hypothetical protein
ORF187	+	135585..135740	hypothetical protein
ORF188	+	135818..136141	hypothetical protein
ORF189	+	136213..136530	hypothetical protein
ORF190	+	136527..136643	hypothetical protein
ORF191	+	136653..137681	hypothetical protein
ORF192	+	137683..137853	hypothetical protein
ORF193	+	137915..138424	hypothetical protein
ORF194	+	138421..138798	hypothetical protein
ORF195	+	138791..139195	hypothetical protein
ORF196	+	139182..139505	hypothetical protein
ORF197	+	139502..139795	hypothetical protein
ORF198	+	139792..140268	hypothetical protein
ORF199	+	140315..141343	gp61 DNA primase subunit
ORF200	+	141351..141827	hypothetical protein
ORF201	+	141891..142208	hypothetical protein
ORF202	+	142269..142685	hypothetical protein
ORF203	+	142687..143004	hypothetical protein
ORF204	+	142988..143323	hypothetical protein
ORF205	+	143323..143976	hypothetical protein
ORF206	+	144011..144181	hypothetical protein
ORF207	+	144260..144778	gp56 dCTPase
ORF208	+	144877..145296	hypothetical protein
ORF209	+	145298..145777	hypothetical protein
ORF210	+	145767..146084	hypothetical protein
ORF211	+	146165..146395	hypothetical protein
ORF212	+	146407..146544	hypothetical protein
ORF213	+	146599..146733	hypothetical protein
ORF214	+	146742..147239	hypothetical protein
ORF215	+	147301..147462	hypothetical protein
ORF216	+	147456..147728	hypothetical protein
ORF217	+	147737..148552	hypothetical protein
ORF218	+	148626..148850	hypothetical protein
ORF219	+	148852..149319	hypothetical protein
ORF220	+	149321..149662	hypothetical protein
ORF221	+	149726..150070	hypothetical protein
ORF222	+	150166..150519	hypothetical protein
ORF223	+	150588..150911	hypothetical protein
ORF224	+	150986..151321	hypothetical protein
ORF225	+	151410..151859	hypothetical protein
ORF226	+	151961..152167	hypothetical protein
ORF227	+	152284..152757	hypothetical protein
ORF228	+	152824..153153	hypothetical protein
ORF229	+	153150..153437	hypothetical protein
ORF230	+	153434..153640	hypothetical protein
ORF231	+	153640..153834	hypothetical protein
ORF232	+	153818..154261	hypothetical protein
ORF233	+	154268..154486	hypothetical protein
ORF234	+	154584..154775	hypothetical protein
ORF235	+	154768..154953	hypothetical protein
ORF236	+	154972..155415	hypothetical protein
ORF237	+	155700..155798	hypothetical protein
ORF238	+	155795..156763	hypothetical protein
ORF239	+	156774..157139	hypothetical protein
ORF240	+	157136..157435	hypothetical protein
ORF241	+	157487..158848	DNA helicase (EC 3.6.1.-), phage-associated
ORF242	+	158906..159154	hypothetical protein
ORF243	+	159144..159464	hypothetical protein
ORF244	+	159457..159807	hypothetical protein
ORF245	+	159794..160453	exonuclease
ORF246	+	160540..160782	cef
ORF247	+	160785..161276	hypothetical protein
ORF248	+	161310..161873	Phage lysozyme R (EC 3.2.1.17)
ORF249	+	161951..163771	Phage DNA topoisomerase large subunit (EC 5.99.1.3)
ORF250	+	163797..164153	hypothetical protein
ORF251	+	164199..164393	hypothetical protein
ORF252	+	164418..165440	RNA ligase
ORF253	+	165511..166338	hypothetical protein
ORF254	+	166412..166789	hypothetical protein
ORF255	+	166981..167181	hypothetical protein
